# Supplementary material for: WholePathwayScope: a comprehensive pathway-based analysis tool for high-throughput data
Source: BMC Bioinformatics. 2006 Jan 19;7:30. doi: 10.1186/1471-2105-7-30 (PMC1388242; doi:10.1186/1471-2105-7-30)
Supplement: Additional File 8 — A Microsoft Excel file including an example result of Fisher's exact test exported from WPS in Figure 7. [file 1471-2105-7-30-S8.xls]

## Sheet: AddtionalFile7
Category/Terms/Pathways	ListHits	ListTotal	PopulationHits	PopulationTotal	Fisher Exact P-Values	TermIDs
sterol metabolism	8	12	38	7091	1.51e-16	GO:0016125%from%MmGOBiolProc
cholesterol metabolism	7	12	35	7091	2.94e-14	GO:0008203%from%MmGOBiolProc
steroid metabolism	8	12	75	7091	5.11e-14	GO:0008202%from%MmGOBiolProc
alcohol metabolism	8	12	133	7091	5.76e-12	GO:0006066%from%MmGOBiolProc
sterol biosynthesis	5	12	16	7091	2.3e-11	GO:0016126%from%MmGOBiolProc
steroid biosynthesis	5	12	36	7091	1.95e-09	GO:0006694%from%MmGOBiolProc
lipid metabolism	8	12	299	7091	3.89e-09	GO:0006629%from%MmGOBiolProc
cholesterol biosynthesis	4	12	14	7091	4.66e-09	GO:0006695%from%MmGOBiolProc
lipid biosynthesis	5	12	111	7091	6.23e-07	GO:0008610%from%MmGOBiolProc
macromolecule biosynthesis	5	12	454	7091	0.000572	GO:0009059%from%MmGOBiolProc
biosynthesis	5	12	621	7091	0.00238	GO:0009058%from%MmGOBiolProc
cholesterol homeostasis	1	12	3	7091	0.00507	GO:0042632%from%MmGOBiolProc
endocytosis	2	12	86	7091	0.00887	GO:0006897%from%MmGOBiolProc
acetyl-CoA metabolism	1	12	10	7091	0.017	GO:0006084%from%MmGOBiolProc
C21-steroid hormone biosynthesis	1	12	12	7091	0.0201	GO:0006700%from%MmGOBiolProc
C21-steroid hormone metabolism	1	12	12	7091	0.0201	GO:0008207%from%MmGOBiolProc
hormone biosynthesis	1	12	14	7091	0.0235	GO:0042446%from%MmGOBiolProc
regulation of endocytosis	1	12	18	7091	0.0301	GO:0030100%from%MmGOBiolProc
vesicle-mediated transport	2	12	171	7091	0.0326	GO:0016192%from%MmGOBiolProc
sex differentiation	1	12	22	7091	0.0366	GO:0007548%from%MmGOBiolProc
hormone metabolism	1	12	29	7091	0.048	GO:0042445%from%MmGOBiolProc
lipid transport	1	12	34	7091	0.0561	GO:0006869%from%MmGOBiolProc
regulation of transport	1	12	34	7091	0.0561	GO:0051049%from%MmGOBiolProc
homeostasis	1	12	60	7091	0.097	GO:0042592%from%MmGOBiolProc
metabolism	9	12	3768	7091	0.108	GO:0008152%from%MmGOBiolProc
coenzyme metabolism	1	12	70	7091	0.112	GO:0006732%from%MmGOBiolProc
fatty acid metabolism	1	12	90	7091	0.142	GO:0006631%from%MmGOBiolProc
macromolecule metabolism	5	12	1747	7091	0.15	GO:0043170%from%MmGOBiolProc
embryonic development	1	12	96	7091	0.151	GO:0009790%from%MmGOBiolProc
cofactor metabolism	1	12	100	7091	0.157	GO:0051186%from%MmGOBiolProc
regulation of transcription from Pol II promoter	1	12	112	7091	0.174	GO:0006357%from%MmGOBiolProc
regulation of biological process	4	12	1469	7091	0.225	GO:0050789%from%MmGOBiolProc
transcription from Pol II promoter	1	12	150	7091	0.226	GO:0006366%from%MmGOBiolProc
regulation of transcription/, DNA-dependent	3	12	986	7091	0.227	GO:0006355%from%MmGOBiolProc
regulation of transcription	3	12	1008	7091	0.237	GO:0045449%from%MmGOBiolProc
transcription/, DNA-dependent	3	12	1009	7091	0.238	GO:0006351%from%MmGOBiolProc
regulation of nucleobase/, nucleoside/, nucleotide and nucleic acid metabolism	3	12	1011	7091	0.239	GO:0019219%from%MmGOBiolProc
small GTPase mediated signal transduction	1	12	161	7091	0.241	GO:0007264%from%MmGOBiolProc
development	3	12	1049	7091	0.257	GO:0007275%from%MmGOBiolProc
transcription	3	12	1054	7091	0.259	GO:0006350%from%MmGOBiolProc
regulation of metabolism	3	12	1081	7091	0.273	GO:0019222%from%MmGOBiolProc
regulation of physiological process	3	12	1112	7091	0.288	GO:0050791%from%MmGOBiolProc
neurogenesis	1	12	203	7091	0.294	GO:0007399%from%MmGOBiolProc
cell differentiation	1	12	206	7091	0.298	GO:0030154%from%MmGOBiolProc
physiological process	11	12	5765	7091	0.313	GO:0007582%from%MmGOBiolProc
electron transport	1	12	221	7091	0.316	GO:0006118%from%MmGOBiolProc
carboxylic acid metabolism	1	12	238	7091	0.336	GO:0019752%from%MmGOBiolProc
organic acid metabolism	1	12	238	7091	0.336	GO:0006082%from%MmGOBiolProc
apoptosis	1	12	250	7091	0.35	GO:0006915%from%MmGOBiolProc
programmed cell death	1	12	255	7091	0.356	GO:0012501%from%MmGOBiolProc
cell death	1	12	272	7091	0.375	GO:0008219%from%MmGOBiolProc
death	1	12	277	7091	0.38	GO:0016265%from%MmGOBiolProc
protein transport	1	12	361	7091	0.466	GO:0015031%from%MmGOBiolProc
proteolysis and peptidolysis	1	12	366	7091	0.471	GO:0006508%from%MmGOBiolProc
protein localization	1	12	371	7091	0.476	GO:0008104%from%MmGOBiolProc
regulation of cellular process	1	12	372	7091	0.476	GO:0050794%from%MmGOBiolProc
protein catabolism	1	12	381	7091	0.485	GO:0030163%from%MmGOBiolProc
nucleobase/, nucleoside/, nucleotide and nucleic acid metabolism	3	12	1545	7091	0.504	GO:0006139%from%MmGOBiolProc
macromolecule catabolism	1	12	430	7091	0.528	GO:0009057%from%MmGOBiolProc
intracellular signaling cascade	1	12	497	7091	0.582	GO:0007242%from%MmGOBiolProc
catabolism	1	12	535	7091	0.61	GO:0009056%from%MmGOBiolProc
organogenesis	1	12	580	7091	0.641	GO:0009887%from%MmGOBiolProc
transport	2	12	1268	7091	0.66	GO:0006810%from%MmGOBiolProc
localization	2	12	1277	7091	0.665	GO:0051179%from%MmGOBiolProc
biological_process unknown	1	12	652	7091	0.686	GO:0000004%from%MmGOBiolProc
morphogenesis	1	12	685	7091	0.705	GO:0009653%from%MmGOBiolProc
cellular physiological process	3	12	2565	7091	0.868	GO:0050875%from%MmGOBiolProc
signal transduction	1	12	1194	7091	0.891	GO:0007165%from%MmGOBiolProc
cell growth and/or maintenance	2	12	2225	7091	0.929	GO:0008151%from%MmGOBiolProc
protein metabolism	1	12	1428	7091	0.933	GO:0019538%from%MmGOBiolProc
cellular process	4	12	3650	7091	0.94	GO:0009987%from%MmGOBiolProc
cell communication	1	12	1500	7091	0.942	GO:0007154%from%MmGOBiolProc
