# Supplementary material for: WholePathwayScope: a comprehensive pathway-based analysis tool for high-throughput data
Source: BMC Bioinformatics. 2006 Jan 19;7:30. doi: 10.1186/1471-2105-7-30 (PMC1388242; doi:10.1186/1471-2105-7-30)
Supplement: Additional File 12 — A Microsoft Excel file including the complete pair-wise gene-term relations in the GTAN in Fig. 9. [file 1471-2105-7-30-S12.xls]

## Sheet: AddtionalFile8
Gene Name	GenBankID	Pathway or Term	Full Path or TermID
AL021127	AL021127	biological_process unknown	GO:0000004%from%MmGOBiolProc
Cyp51	NM_020010	physiological process	GO:0007582%from%MmGOBiolProc
Cyp51	NM_020010	alcohol metabolism	GO:0006066%from%MmGOBiolProc
Cyp51	NM_020010	macromolecule metabolism	GO:0043170%from%MmGOBiolProc
Cyp51	NM_020010	sterol biosynthesis	GO:0016126%from%MmGOBiolProc
Cyp51	NM_020010	sterol metabolism	GO:0016125%from%MmGOBiolProc
Cyp51	NM_020010	macromolecule biosynthesis	GO:0009059%from%MmGOBiolProc
Cyp51	NM_020010	biosynthesis	GO:0009058%from%MmGOBiolProc
Cyp51	NM_020010	lipid biosynthesis	GO:0008610%from%MmGOBiolProc
Cyp51	NM_020010	cholesterol metabolism	GO:0008203%from%MmGOBiolProc
Cyp51	NM_020010	steroid metabolism	GO:0008202%from%MmGOBiolProc
Cyp51	NM_020010	metabolism	GO:0008152%from%MmGOBiolProc
Cyp51	NM_020010	cholesterol biosynthesis	GO:0006695%from%MmGOBiolProc
Cyp51	NM_020010	steroid biosynthesis	GO:0006694%from%MmGOBiolProc
Cyp51	NM_020010	lipid metabolism	GO:0006629%from%MmGOBiolProc
Cyp51	NM_020010	protein catabolism	GO:0030163%from%MmGOBiolProc
Cyp51	NM_020010	protein metabolism	GO:0019538%from%MmGOBiolProc
Cyp51	NM_020010	macromolecule catabolism	GO:0009057%from%MmGOBiolProc
Cyp51	NM_020010	catabolism	GO:0009056%from%MmGOBiolProc
Cyp51	NM_020010	proteolysis and peptidolysis	GO:0006508%from%MmGOBiolProc
Cyp51	NM_020010	electron transport	GO:0006118%from%MmGOBiolProc
Dhcr7	NM_007856	physiological process	GO:0007582%from%MmGOBiolProc
Dhcr7	NM_007856	alcohol metabolism	GO:0006066%from%MmGOBiolProc
Dhcr7	NM_007856	Biosynthesis of steroids	mmu00100%from%MmKEGGPathway
Dhcr7	NM_007856	macromolecule metabolism	GO:0043170%from%MmGOBiolProc
Dhcr7	NM_007856	sterol biosynthesis	GO:0016126%from%MmGOBiolProc
Dhcr7	NM_007856	sterol metabolism	GO:0016125%from%MmGOBiolProc
Dhcr7	NM_007856	macromolecule biosynthesis	GO:0009059%from%MmGOBiolProc
Dhcr7	NM_007856	biosynthesis	GO:0009058%from%MmGOBiolProc
Dhcr7	NM_007856	lipid biosynthesis	GO:0008610%from%MmGOBiolProc
Dhcr7	NM_007856	cholesterol metabolism	GO:0008203%from%MmGOBiolProc
Dhcr7	NM_007856	steroid metabolism	GO:0008202%from%MmGOBiolProc
Dhcr7	NM_007856	metabolism	GO:0008152%from%MmGOBiolProc
Dhcr7	NM_007856	cholesterol biosynthesis	GO:0006695%from%MmGOBiolProc
Dhcr7	NM_007856	steroid biosynthesis	GO:0006694%from%MmGOBiolProc
Dhcr7	NM_007856	lipid metabolism	GO:0006629%from%MmGOBiolProc
Egln3	NM_028133	apoptosis	GO:0006915%from%MmGOBiolProc
Egln3	NM_028133	cellular physiological process	GO:0050875%from%MmGOBiolProc
Egln3	NM_028133	death	GO:0016265%from%MmGOBiolProc
Egln3	NM_028133	programmed cell death	GO:0012501%from%MmGOBiolProc
Egln3	NM_028133	cellular process	GO:0009987%from%MmGOBiolProc
Egln3	NM_028133	cell death	GO:0008219%from%MmGOBiolProc
Egln3	NM_028133	physiological process	GO:0007582%from%MmGOBiolProc
Fdps	NM_134469	Biosynthesis of steroids	mmu00100%from%MmKEGGPathway
Fdps	NM_134469	Terpenoid biosynthesis	mmu00900%from%MmKEGGPathway
Hes6	NM_019479	cellular process	GO:0009987%from%MmGOBiolProc
Hes6	NM_019479	physiological process	GO:0007582%from%MmGOBiolProc
Hes6	NM_019479	metabolism	GO:0008152%from%MmGOBiolProc
Hes6	NM_019479	regulation of physiological process	GO:0050791%from%MmGOBiolProc
Hes6	NM_019479	regulation of biological process	GO:0050789%from%MmGOBiolProc
Hes6	NM_019479	regulation of transcription	GO:0045449%from%MmGOBiolProc
Hes6	NM_019479	regulation of metabolism	GO:0019222%from%MmGOBiolProc
Hes6	NM_019479	regulation of nucleobase/, nucleoside/, nucleotide and nucleic acid metabolism	GO:0019219%from%MmGOBiolProc
Hes6	NM_019479	regulation of transcription/, DNA-dependent	GO:0006355%from%MmGOBiolProc
Hes6	NM_019479	transcription, DNA-dependent	GO:0006351%from%MmGOBiolProc
Hes6	NM_019479	transcription	GO:0006350%from%MmGOBiolProc
Hes6	NM_019479	nucleobase/, nucleoside/, nucleotide and nucleic acid metabolism	GO:0006139%from%MmGOBiolProc
Hes6	NM_019479	cell differentiation	GO:0030154%from%MmGOBiolProc
Hes6	NM_019479	organogenesis	GO:0009887%from%MmGOBiolProc
Hes6	NM_019479	morphogenesis	GO:0009653%from%MmGOBiolProc
Hes6	NM_019479	neurogenesis	GO:0007399%from%MmGOBiolProc
Hes6	NM_019479	development	GO:0007275%from%MmGOBiolProc
Hes6	NM_019479	transcription from Pol II promoter	GO:0006366%from%MmGOBiolProc
Hes6	NM_019479	regulation of transcription from Pol II promoter	GO:0006357%from%MmGOBiolProc
Hmgcr	XM_127496	physiological process	GO:0007582%from%MmGOBiolProc
Hmgcr	XM_127496	alcohol metabolism	GO:0006066%from%MmGOBiolProc
Hmgcr	XM_127496	macromolecule metabolism	GO:0043170%from%MmGOBiolProc
Hmgcr	XM_127496	sterol biosynthesis	GO:0016126%from%MmGOBiolProc
Hmgcr	XM_127496	sterol metabolism	GO:0016125%from%MmGOBiolProc
Hmgcr	XM_127496	macromolecule biosynthesis	GO:0009059%from%MmGOBiolProc
Hmgcr	XM_127496	biosynthesis	GO:0009058%from%MmGOBiolProc
Hmgcr	XM_127496	lipid biosynthesis	GO:0008610%from%MmGOBiolProc
Hmgcr	XM_127496	cholesterol metabolism	GO:0008203%from%MmGOBiolProc
Hmgcr	XM_127496	steroid metabolism	GO:0008202%from%MmGOBiolProc
Hmgcr	XM_127496	metabolism	GO:0008152%from%MmGOBiolProc
Hmgcr	XM_127496	cholesterol biosynthesis	GO:0006695%from%MmGOBiolProc
Hmgcr	XM_127496	steroid biosynthesis	GO:0006694%from%MmGOBiolProc
Hmgcr	XM_127496	lipid metabolism	GO:0006629%from%MmGOBiolProc
Hmgcr	XM_127496	development	GO:0007275%from%MmGOBiolProc
Hmgcr	XM_127496	embryonic development	GO:0009790%from%MmGOBiolProc
Hmgcs1	NM_145942	physiological process	GO:0007582%from%MmGOBiolProc
Hmgcs1	NM_145942	alcohol metabolism	GO:0006066%from%MmGOBiolProc
Hmgcs1	NM_145942	macromolecule metabolism	GO:0043170%from%MmGOBiolProc
Hmgcs1	NM_145942	sterol biosynthesis	GO:0016126%from%MmGOBiolProc
Hmgcs1	NM_145942	sterol metabolism	GO:0016125%from%MmGOBiolProc
Hmgcs1	NM_145942	macromolecule biosynthesis	GO:0009059%from%MmGOBiolProc
Hmgcs1	NM_145942	biosynthesis	GO:0009058%from%MmGOBiolProc
Hmgcs1	NM_145942	lipid biosynthesis	GO:0008610%from%MmGOBiolProc
Hmgcs1	NM_145942	cholesterol metabolism	GO:0008203%from%MmGOBiolProc
Hmgcs1	NM_145942	steroid metabolism	GO:0008202%from%MmGOBiolProc
Hmgcs1	NM_145942	metabolism	GO:0008152%from%MmGOBiolProc
Hmgcs1	NM_145942	cholesterol biosynthesis	GO:0006695%from%MmGOBiolProc
Hmgcs1	NM_145942	steroid biosynthesis	GO:0006694%from%MmGOBiolProc
Hmgcs1	NM_145942	lipid metabolism	GO:0006629%from%MmGOBiolProc
Hmgcs1	NM_145942	SREBP control of lipid synthesis	m_s1pPathway%from%MmBioCarta
Hmgcs1	NM_145942	regulation of physiological process	GO:0050791%from%MmGOBiolProc
Hmgcs1	NM_145942	regulation of biological process	GO:0050789%from%MmGOBiolProc
Hmgcs1	NM_145942	regulation of transcription	GO:0045449%from%MmGOBiolProc
Hmgcs1	NM_145942	regulation of metabolism	GO:0019222%from%MmGOBiolProc
Hmgcs1	NM_145942	regulation of nucleobase/, nucleoside/, nucleotide and nucleic acid metabolism	GO:0019219%from%MmGOBiolProc
Hmgcs1	NM_145942	regulation of transcription/, DNA-dependent	GO:0006355%from%MmGOBiolProc
Hmgcs1	NM_145942	transcription, DNA-dependent	GO:0006351%from%MmGOBiolProc
Hmgcs1	NM_145942	transcription	GO:0006350%from%MmGOBiolProc
Hmgcs1	NM_145942	nucleobase/, nucleoside/, nucleotide and nucleic acid metabolism	GO:0006139%from%MmGOBiolProc
Hmgcs1	NM_145942	development	GO:0007275%from%MmGOBiolProc
Hmgcs1	NM_145942	Butanoate metabolism	mmu00650%from%MmKEGGPathway
Hmgcs1	NM_145942	Valine, leucine and isoleucine degradation	mmu00280%from%MmKEGGPathway
Hmgcs1	NM_145942	Synthesis and degradation of ketone bodies	mmu00072%from%MmKEGGPathway
Hmgcs1	NM_145942	cofactor metabolism	GO:0051186%from%MmGOBiolProc
Hmgcs1	NM_145942	hormone biosynthesis	GO:0042446%from%MmGOBiolProc
Hmgcs1	NM_145942	hormone metabolism	GO:0042445%from%MmGOBiolProc
Hmgcs1	NM_145942	C21-steroid hormone metabolism	GO:0008207%from%MmGOBiolProc
Hmgcs1	NM_145942	sex differentiation	GO:0007548%from%MmGOBiolProc
Hmgcs1	NM_145942	coenzyme metabolism	GO:0006732%from%MmGOBiolProc
Hmgcs1	NM_145942	C21-steroid hormone biosynthesis	GO:0006700%from%MmGOBiolProc
Hmgcs1	NM_145942	acetyl-CoA metabolism	GO:0006084%from%MmGOBiolProc
Idi1	NM_177960	Biosynthesis of steroids	mmu00100%from%MmKEGGPathway
Idi1	NM_177960	Terpenoid biosynthesis	mmu00900%from%MmKEGGPathway
Ldlr	NM_010700	cellular physiological process	GO:0050875%from%MmGOBiolProc
Ldlr	NM_010700	cellular process	GO:0009987%from%MmGOBiolProc
Ldlr	NM_010700	physiological process	GO:0007582%from%MmGOBiolProc
Ldlr	NM_010700	alcohol metabolism	GO:0006066%from%MmGOBiolProc
Ldlr	NM_010700	sterol metabolism	GO:0016125%from%MmGOBiolProc
Ldlr	NM_010700	cholesterol metabolism	GO:0008203%from%MmGOBiolProc
Ldlr	NM_010700	steroid metabolism	GO:0008202%from%MmGOBiolProc
Ldlr	NM_010700	metabolism	GO:0008152%from%MmGOBiolProc
Ldlr	NM_010700	lipid metabolism	GO:0006629%from%MmGOBiolProc
Ldlr	NM_010700	SREBP control of lipid synthesis	m_s1pPathway%from%MmBioCarta
Ldlr	NM_010700	FXR and LXR Regulation of Cholesterol Metabolism	m_fxrPathway%from%MmBioCarta
Ldlr	NM_010700	localization	GO:0051179%from%MmGOBiolProc
Ldlr	NM_010700	cholesterol homeostasis	GO:0042632%from%MmGOBiolProc
Ldlr	NM_010700	homeostasis	GO:0042592%from%MmGOBiolProc
Ldlr	NM_010700	vesicle-mediated transport	GO:0016192%from%MmGOBiolProc
Ldlr	NM_010700	cell growth and/or maintenance	GO:0008151%from%MmGOBiolProc
Ldlr	NM_010700	endocytosis	GO:0006897%from%MmGOBiolProc
Ldlr	NM_010700	lipid transport	GO:0006869%from%MmGOBiolProc
Ldlr	NM_010700	transport	GO:0006810%from%MmGOBiolProc
Nsdhl	NM_010941	physiological process	GO:0007582%from%MmGOBiolProc
Nsdhl	NM_010941	alcohol metabolism	GO:0006066%from%MmGOBiolProc
Nsdhl	NM_010941	sterol metabolism	GO:0016125%from%MmGOBiolProc
Nsdhl	NM_010941	cholesterol metabolism	GO:0008203%from%MmGOBiolProc
Nsdhl	NM_010941	steroid metabolism	GO:0008202%from%MmGOBiolProc
Nsdhl	NM_010941	metabolism	GO:0008152%from%MmGOBiolProc
Nsdhl	NM_010941	lipid metabolism	GO:0006629%from%MmGOBiolProc
Nsdhl	NM_010941	Butanoate metabolism	mmu00650%from%MmKEGGPathway
Nsdhl	NM_010941	Benzoate degradation via CoA ligation	mmu00632%from%MmKEGGPathway
Nsdhl	NM_010941	Tetrachloroethene degradation	mmu00625%from%MmKEGGPathway
Nsdhl	NM_010941	Glycerolipid metabolism	mmu00561%from%MmKEGGPathway
Nsdhl	NM_010941	Nucleotide sugars metabolism	mmu00520%from%MmKEGGPathway
Nsdhl	NM_010941	Lysine degradation	mmu00310%from%MmKEGGPathway
Nsdhl	NM_010941	Glycine, serine and threonine metabolism	mmu00260%from%MmKEGGPathway
Nsdhl	NM_010941	Bile acid biosynthesis	mmu00120%from%MmKEGGPathway
Nsdhl	NM_010941	Ascorbate and aldarate metabolism	mmu00053%from%MmKEGGPathway
Nsdhl	NM_010941	Galactose metabolism	mmu00052%from%MmKEGGPathway
Nsdhl	NM_010941	Fructose and mannose metabolism	mmu00051%from%MmKEGGPathway
Rab4a	NM_009003	cellular physiological process	GO:0050875%from%MmGOBiolProc
Rab4a	NM_009003	cellular process	GO:0009987%from%MmGOBiolProc
Rab4a	NM_009003	physiological process	GO:0007582%from%MmGOBiolProc
Rab4a	NM_009003	regulation of biological process	GO:0050789%from%MmGOBiolProc
Rab4a	NM_009003	localization	GO:0051179%from%MmGOBiolProc
Rab4a	NM_009003	vesicle-mediated transport	GO:0016192%from%MmGOBiolProc
Rab4a	NM_009003	cell growth and/or maintenance	GO:0008151%from%MmGOBiolProc
Rab4a	NM_009003	endocytosis	GO:0006897%from%MmGOBiolProc
Rab4a	NM_009003	transport	GO:0006810%from%MmGOBiolProc
Rab4a	NM_009003	Rab GTPases Mark Targets In The Endocytotic Machinery	m_rabPathway%from%MmBioCarta
Rab4a	NM_009003	regulation of transport	GO:0051049%from%MmGOBiolProc
Rab4a	NM_009003	regulation of cellular process	GO:0050794%from%MmGOBiolProc
Rab4a	NM_009003	regulation of endocytosis	GO:0030100%from%MmGOBiolProc
Rab4a	NM_009003	protein transport	GO:0015031%from%MmGOBiolProc
Rab4a	NM_009003	protein localization	GO:0008104%from%MmGOBiolProc
Rab4a	NM_009003	small GTPase mediated signal transduction	GO:0007264%from%MmGOBiolProc
Rab4a	NM_009003	intracellular signaling cascade	GO:0007242%from%MmGOBiolProc
Rab4a	NM_009003	signal transduction	GO:0007165%from%MmGOBiolProc
Rab4a	NM_009003	cell communication	GO:0007154%from%MmGOBiolProc
Sc4mol	NM_025436	physiological process	GO:0007582%from%MmGOBiolProc
Sc4mol	NM_025436	alcohol metabolism	GO:0006066%from%MmGOBiolProc
Sc4mol	NM_025436	macromolecule metabolism	GO:0043170%from%MmGOBiolProc
Sc4mol	NM_025436	sterol biosynthesis	GO:0016126%from%MmGOBiolProc
Sc4mol	NM_025436	sterol metabolism	GO:0016125%from%MmGOBiolProc
Sc4mol	NM_025436	macromolecule biosynthesis	GO:0009059%from%MmGOBiolProc
Sc4mol	NM_025436	biosynthesis	GO:0009058%from%MmGOBiolProc
Sc4mol	NM_025436	lipid biosynthesis	GO:0008610%from%MmGOBiolProc
Sc4mol	NM_025436	steroid metabolism	GO:0008202%from%MmGOBiolProc
Sc4mol	NM_025436	metabolism	GO:0008152%from%MmGOBiolProc
Sc4mol	NM_025436	steroid biosynthesis	GO:0006694%from%MmGOBiolProc
Sc4mol	NM_025436	lipid metabolism	GO:0006629%from%MmGOBiolProc
Sc4mol	NM_025436	carboxylic acid metabolism	GO:0019752%from%MmGOBiolProc
Sc4mol	NM_025436	fatty acid metabolism	GO:0006631%from%MmGOBiolProc
Sc4mol	NM_025436	organic acid metabolism	GO:0006082%from%MmGOBiolProc
Srebf1	NM_011480	physiological process	GO:0007582%from%MmGOBiolProc
Srebf1	NM_011480	alcohol metabolism	GO:0006066%from%MmGOBiolProc
Srebf1	NM_011480	sterol metabolism	GO:0016125%from%MmGOBiolProc
Srebf1	NM_011480	cholesterol metabolism	GO:0008203%from%MmGOBiolProc
Srebf1	NM_011480	steroid metabolism	GO:0008202%from%MmGOBiolProc
Srebf1	NM_011480	metabolism	GO:0008152%from%MmGOBiolProc
Srebf1	NM_011480	lipid metabolism	GO:0006629%from%MmGOBiolProc
Srebf1	NM_011480	SREBP control of lipid synthesis	m_s1pPathway%from%MmBioCarta
Srebf1	NM_011480	regulation of physiological process	GO:0050791%from%MmGOBiolProc
Srebf1	NM_011480	regulation of biological process	GO:0050789%from%MmGOBiolProc
Srebf1	NM_011480	regulation of transcription	GO:0045449%from%MmGOBiolProc
Srebf1	NM_011480	regulation of metabolism	GO:0019222%from%MmGOBiolProc
Srebf1	NM_011480	regulation of nucleobase/, nucleoside/, nucleotide and nucleic acid metabolism	GO:0019219%from%MmGOBiolProc
Srebf1	NM_011480	regulation of transcription/, DNA-dependent	GO:0006355%from%MmGOBiolProc
Srebf1	NM_011480	transcription, DNA-dependent	GO:0006351%from%MmGOBiolProc
Srebf1	NM_011480	transcription	GO:0006350%from%MmGOBiolProc
Srebf1	NM_011480	nucleobase/, nucleoside/, nucleotide and nucleic acid metabolism	GO:0006139%from%MmGOBiolProc
