# Supplementary material for: WholePathwayScope: a comprehensive pathway-based analysis tool for high-throughput data
Source: BMC Bioinformatics. 2006 Jan 19;7:30. doi: 10.1186/1471-2105-7-30 (PMC1388242; doi:10.1186/1471-2105-7-30)
Supplement: Additional Files 19–34 — zip files that include each of 16 microarray CRI files used in the application examples in the manuscript (Day-5.zip, Day-3.zip, Day1.zip, Day5.zip, Day10.zip, Day14.zip, Day18.zip, Day21.zip, Day30.zip, Day60.zip, Day90.zip, G5G8KO1.zip, G5G8KO2.zip, G5G8KO3.zip, G5G8Tg1.zip, G5G8Tg2.zip) (unzip them using WinZip program or other appropriate programs before use). [file 1471-2105-7-30-S19.zip]

Archive with 1 entries (1 files):
- G5G8KO1.CRI
