# Supplementary material for: WholePathwayScope: a comprehensive pathway-based analysis tool for high-throughput data
Source: BMC Bioinformatics. 2006 Jan 19;7:30. doi: 10.1186/1471-2105-7-30 (PMC1388242; doi:10.1186/1471-2105-7-30)
Supplement: Additional Files 35–50 — zip files that include each of 16 microarray raw files (Excel files) used in the application examples in the manuscript (rDay-5.zip, rDay-3.zip, rDay1.zip, rDay5.zip, rDay10.zip, rDay14.zip, rDay18.zip, rDay21.zip, rDay30.zip, rDay60.zip, rDay90.zip, rG5G8KO1.zip, rG5G8KO2.zip, rG5G8KO3.zip, rG5G8Tg1.zip, rG5G8Tg2.zip (unzip them using WinZip program or other appropriate programs before use) [file 1471-2105-7-30-S20.zip]

Archive with 1 entries (1 files):
- G5G8KO2.CRI
